# Supplementary material for: A Novel Ultrasonographic Anthropometric-Independent Measurement of Median Nerve Swelling in Carpal Tunnel Syndrome: The “Nerve/Tendon Ratio” (NTR)
Source: Diagnostics (Basel). 2022 Oct 28;12(11):2621. doi: 10.3390/diagnostics12112621 (PMC9689936; doi:10.3390/diagnostics12112621)
Supplement: Supplementary file 1 [file diagnostics-12-02621-s001.zip]

Archive with 4 entries (4 files):
- Figure S1-Correlation matrix (Spearman).pdf
- Figure S2-Partial correlation (Spearman).pdf
- Figure S3-ANOVA (DSCF) MN-CSA and NTR in Padua stages.pdf
- Figure S4-Binomial regression analysis-ROC curves.pdf
